# Supplementary material for: Diversity Analysis of Sweet Potato Genetic Resources Using Morphological and Qualitative Traits and Molecular Markers
Source: Genes (Basel). 2019 Oct 24;10(11):840. doi: 10.3390/genes10110840 (PMC6895877; doi:10.3390/genes10110840)
Supplement: Supplementary file 1 [file genes-10-00840-s001.zip]

Archive with 4 entries (4 files):
- Figure S1.jpg
- Table S1.xlsx
- Table S2.xlsx
- Table S3.xlsx
