# Supplementary material for: Diversity Analysis of Sweet Potato Genetic Resources Using Morphological and Qualitative Traits and Molecular Markers
Source: Genes (Basel). 2019 Oct 24;10(11):840. doi: 10.3390/genes10110840 (PMC6895877; doi:10.3390/genes10110840)
Supplement: Supplementary file 1 [file genes-10-00840-s001.zip › Table S1.xlsx]

## Sheet: SSR data
	US_45	BR_53	BR_25	BR_51	BR_11	BR_1	IT_49	BR_33	IT_81	BR_32	BR_13	HO_86	BR_54	BR_30	BR_78	BR_80	BR_79	BR_66	IT_43	US_85	IT _44	IT_41
IBSSR04
216	0	0	0	0	0	0	0	0	0	0	1	0	0	1	0	0	0	0	0	0	0	0
218	1	1	1	0	0	0	0	1	0	0	0	0	0	0	0	0	0	0	0	0	0	0		0	abscence
220	1	0	0	0	1	1	1	0	1	0	1	0	1	1	1	1	1	1	1	0	0	0		1	presence
222	0	1	1	0	1	1	0	1	0	1	0	0	0	0	1	1	1	1	0	0	0	0		9	missing data
224	0	0	0	0	0	1	1	0	0	0	0	0	0	0	1	0	0	0	1	0	0	0
226	1	1	1	1	0	1	0	1	1	1	1	1	1	0	0	0	0	1	0	1	1	1
228	0	1	1	1	0	0	0	1	1	1	0	0	0	0	0	1	1	1	0	0	1	1
230	0	1	1	1	1	1	1	1	1	0	1	1	1	1	1	0	0	1	1	1	1	1
J544b
184	1	1	1	1	1	1	1	1	1	1	1	1	1	0	1	0	1	1	1	1	1	1
178	0	0	0	0	0	0	0	0	0	1	0	1	1	0	0	0	0	0	0	1	0	0
189	0	0	0	1	0	0	0	0	0	0	0	1	1	0	0	0	0	0	0	1	0	0
192	0	0	1	0	0	0	0	0	0	1	0	1	0	1	0	0	0	0	0	0	0	0
195	0	0	0	1	0	0	1	1	1	0	1	0	1	1	0	1	1	1	1	0	1	1
198	1	1	1	0	1	1	1	1	1	1	0	1	0	1	1	1	1	1	1	0	1	1
209	1	1	1	1	0	1	1	1	1	0	1	0	1	1	0	1	1	1	1	1	1	1
Ib-255F1
233	0	0	1	1	1	0	0	1	0	0	0	0	0	0	0	0	0	0	0	0	0	0
237	1	0	1	0	0	0	0	1	1	0	0	0	0	0	0	1	0	0	0	0	0	0
239	0	0	0	0	0	0	0	0	0	0	0	0	0	0	0	1	0	0	0	0	0	0
243	0	0	0	0	0	0	0	0	0	0	0	0	0	0	0	1	0	0	0	0	0	0
251	0	0	1	0	1	0	1	1	0	1	1	1	1	0	1	0	0	0	1	1	0	0
253	0	1	0	1	0	1	0	0	0	1	1	1	1	0	0	0	0	1	1	1	0	0
255	0	1	1	0	0	0	1	1	1	1	1	1	0	1	0	1	1	1	1	1	1	1
257	0	0	0	0	0	0	0	0	0	0	0	1	0	0	0	0	1	0	0	1	0	0
259	0	0	0	0	1	1	1	0	1	1	1	1	1	0	0	1	1	1	1	0	1	1
261	0	0	0	1	0	0	0	0	0	0	1	0	0	0	0	0	0	0	0	0	0	0
263	0	0	0	0	1	1	0	0	0	1	0	0	0	0	1	1	1	1	0	0	0	0
265	0	0	0	1	1	1	0	0	0	0	0	0	1	0	1	0	0	1	0	0	0	0
267	0	0	0	0	0	0	0	0	1	0	0	0	0	0	0	0	0	0	0	0	1	0
i297
137	0	0	0	0	0	0	0	0	1	0	0	0	0	0	0	1	0	0	0	0	0	0
147	1	0	0	0	0	0	0	0	0	0	0	0	0	0	0	0	0	0	0	0	0	0
149	0	0	0	1	1	1	0	0	1	0	0	1	0	1	0	1	1	1	1	1	1	1
151	1	0	0	0	0	0	0	0	0	0	0	0	1	0	0	1	0	0	0	0	0	0
155	0	1	1	0	1	1	1	1	0	1	0	1	0	0	1	1	1	1	1	1	0	0
159	1	0	0	1	0	0	0	0	0	1	0	0	0	0	0	0	0	0	0	0	0	0
161	0	0	0	1	1	1	1	0	1	0	1	1	0	0	1	0	0	1	1	0	1	1
163	1	1	1	0	0	1	0	1	1	1	1	0	1	0	0	1	1	1	0	0	1	1
167	0	1	1	0	0	1	0	1	0	0	0	0	0	0	0	1	1	0	0	0	0	0
169	0	0	0	0	0	0	1	0	0	0	0	0	0	0	0	0	0	0	0	0	0	0
171	0	0	0	0	0	0	0	0	0	0	0	0	0	0	0	0	0	0	0	0	1	1
175	1	0	0	0	0	0	0	0	0	0	0	0	0	0	0	0	0	0	0	0	0	0
177	0	0	0	1	1	0	0	0	0	1	0	0	1	0	1	0	0	1	0	0	0	0
187	1	1	1	1	0	0	0	1	0	0	0	1	0	0	0	0	0	0	0	1	0	0
ib286
97	1	0	0	0	0	0	0	0	0	0	0	0	0	0	0	0	0	0	0	0	0	0
99	0	0	0	1	0	0	0	0	0	0	0	0	0	0	0	0	0	0	0	0	0	0
101	1	0	0	0	1	0	0	0	0	0	0	0	1	1	0	0	0	0	0	0	0	0
105	1	1	1	0	0	0	0	1	0	0	0	1	1	1	0	0	0	0	0	0	0	0
107	0	1	1	0	0	0	0	1	0	0	0	0	0	0	0	0	0	0	0	0	0	0
109	1	1	1	1	1	1	1	1	1	1	1	1	1	1	1	1	1	1	1	1	1	1
113	0	0	0	1	1	1	1	0	1	1	1	1	1	1	0	1	1	1	1	1	1	1
115	0	0	0	0	0	1	0	0	1	1	1	0	0	1	0	1	1	1	0	0	1	1
121	0	1	1	1	1	1	0	1	0	0	1	0	0	0	1	1	1	1	1	1	0	0
123	1	0	0	0	0	0	0	0	0	0	0	0	0	1	0	0	0	0	0	0	0	0
ibs11
224	1	0	0	0	0	1	0	0	0	0	0	0	0	0	0	0	0	0	0	0	0	0
227	0	0	0	0	0	0	1	1	1	0	1	0	0	1	0	1	1	1	1	1	1	1
230	0	0	0	0	0	0	0	0	0	0	0	0	1	0	0	1	1	1	0	0	0	0
233	0	0	0	0	0	0	0	0	0	0	0	0	0	0	0	0	0	0	1	1	0	0
236	0	0	0	1	1	1	0	1	1	0	1	0	0	1	0	1	1	1	0	0	1	1
239	1	0	0	0	0	1	0	0	1	0	1	0	1	0	0	0	0	0	1	1	0	0
242	0	0	0	0	0	0	0	0	1	0	0	0	1	0	0	0	0	1	0	1	1	1
245	1	1	1	0	0	0	0	1	0	1	1	0	1	1	1	1	1	0	0	1	1	1
248	0	1	1	0	1	0	0	1	0	0	0	0	1	1	1	1	1	0	0	0	0	0
251	0	1	0	0	0	0	0	0	0	1	0	1	0	0	1	0	0	0	0	0	0	0
254	0	1	1	1	1	1	0	1	1	1	0	0	0	0	1	1	1	0	0	0	1	1
257	0	0	0	0	0	0	0	0	0	1	0	1	0	0	0	0	0	0	0	0	0	0
260	0	0	0	0	0	0	0	0	0	0	0	1	1	0	0	0	0	0	0	1	0	0
263	1	0	0	0	0	0	0	0	0	0	1	0	0	0	0	0	0	0	0	0	0	0
J116a
194	1	0	0	0	0	1	0	0	0	0	0	0	0	1	0	1	1	0	0	0	0	0
200	1	0	1	1	0	1	1	1	1	0	0	1	1	1	0	1	1	1	1	1	1	1
203	0	0	0	0	1	0	0	0	0	0	1	0	0	0	0	0	0	0	1	0	0	0
206	1	1	1	1	1	1	1	1	1	0	1	1	1	1	0	1	1	1	1	1	1	1
209	1	0	0	0	0	1	0	0	0	1	0	1	0	1	0	1	1	0	0	0	0	0
212	0	1	1	1	1	0	0	1	1	0	1	0	0	0	1	0	0	1	1	0	1	1
215	0	1	1	1	1	1	1	1	1	1	0	1	1	1	1	1	1	0	1	0	1	1
218	0	0	0	0	0	0	0	0	0	1	0	0	0	0	1	0	0	0	0	0	0	0
221	0	1	1	1	1	0	0	1	0	1	1	1	0	0	1	1	1	0	0	0	0	0
J206a
118	1	0	1	1	0	1	1	1	1	0	1	1	1	1	0	1	1	1	1	1	1	1
124	1	0	0	1	0	1	1	0	0	1	1	0	1	1	0	1	1	1	0	0	1	0
127	1	1	1	1	1	1	1	1	1	1	1	1	1	1	1	1	1	1	1	1	1	1
130	0	0	0	0	0	0	0	0	0	0	1	0	0	0	0	0	0	0	0	0	0	0
133	0	1	1	1	1	0	0	1	1	1	0	1	0	0	1	0	0	1	1	0	1	1
136	0	0	0	0	0	0	0	0	0	0	0	0	1	1	0	0	0	0	0	0	0	0
GDAAS0615
214	0	0	1	0	0	0	0	1	1	0	0	0	0	1	0	1	1	0	0	0	1	1
220	0	0	1	0	0	0	0	1	0	0	0	0	1	0	0	0	0	0	0	0	0	0
226	0	0	1	0	0	0	0	1	0	0	0	0	0	0	0	0	0	0	0	0	0	0
230	1	1	1	1	1	1	1	1	0	1	0	0	0	1	1	1	0	1	0	0	1	1
232	0	0	0	0	0	1	0	0	0	0	0	0	0	0	0	0	0	0	0	0	0	0
234	0	0	0	0	0	0	0	0	0	0	1	0	0	0	0	0	0	0	0	1	0	0
236	0	1	1	0	0	0	1	1	0	1	0	0	0	0	0	0	0	0	0	0	0	0
246	0	0	0	0	0	0	0	0	0	1	0	0	0	0	0	0	0	0	0	1	0	0
248	0	0	0	0	0	0	0	0	0	1	0	1	0	0	1	0	0	0	0	0	0	0
250	0	0	0	0	0	0	0	0	0	0	0	1	0	0	1	0	0	0	1	1	0	0
256	0	0	0	0	0	0	0	0	0	0	0	0	0	0	0	0	0	0	1	0	0	0
GDAAS0757
272	0	0	1	0	0	0	0	1	0	0	0	0	0	0	0	1	1	0	0	0	0	0
281	0	0	0	0	0	0	0	0	1	0	0	0	0	1	0	0	0	0	0	1	1	1
284	0	0	1	0	0	0	0	1	0	0	0	0	0	0	0	1	1	0	0	0	0	0
290	0	0	0	0	0	0	0	0	0	0	0	0	0	1	0	0	0	0	0	1	0	0
293	0	1	0	0	0	0	1	0	0	0	0	0	0	0	0	0	0	0	1	0	0	0
296	0	0	1	0	0	0	0	1	0	0	1	1	1	1	0	1	1	0	0	1	0	0
299	1	0	0	0	0	0	0	0	0	0	0	0	0	0	0	0	0	0	0	0	0	0
302	0	0	0	1	0	1	1	0	1	1	1	0	0	1	0	0	0	1	0	1	1	1
305	1	0	1	0	0	0	0	1	0	0	0	0	0	0	0	1	1	0	0	1	0	0
308	0	0	0	0	0	0	0	0	0	0	1	0	0	0	0	0	0	0	0	0	0	0
311	1	0	0	0	0	0	0	0	0	0	0	0	0	0	1	0	0	0	1	0	0	0
314	1	0	0	0	1	1	1	0	0	1	0	0	0	0	1	0	0	0	0	0	1	1
317	1	1	1	1	1	1	1	1	0	1	1	1	1	1	1	1	1	1	1	1	1	1
320	1	0	0	1	0	0	0	0	0	0	0	0	0	0	0	0	0	0	0	0	0	0
323	0	1	0	0	1	0	0	0	0	1	0	0	0	0	1	0	0	0	0	0	1	1
326	0	0	0	0	0	0	1	0	0	0	0	1	0	0	0	0	0	0	0	0	1	1
SSr27
139	0	0	0	0	1	1	0	0	0	1	9	0	1	0	1	0	0	0	0	0	0	0
155	0	0	0	0	0	0	0	0	0	0	9	0	0	0	0	0	0	0	0	1	0	0
161	0	0	0	0	0	0	0	0	1	0	9	0	0	0	0	0	0	0	0	0	1	1
163	0	0	0	1	0	0	0	0	0	0	9	0	0	1	0	0	0	0	0	0	0	0
165	1	1	1	1	1	1	1	1	1	1	9	1	1	0	1	1	1	1	1	1	1	1
167	0	0	0	0	0	0	0	0	0	0	9	0	0	0	0	1	1	0	0	0	0	0
169	0	0	0	0	0	0	0	0	0	0	9	0	0	1	0	0	0	0	0	0	0	0
171	0	0	0	0	0	0	1	0	0	0	9	0	0	0	0	0	0	0	0	0	0	0
177	0	0	0	0	1	1	1	0	0	1	9	0	1	0	1	0	0	0	0	0	0	0
