# Supplementary material for: Diversity Analysis of Sweet Potato Genetic Resources Using Morphological and Qualitative Traits and Molecular Markers
Source: Genes (Basel). 2019 Oct 24;10(11):840. doi: 10.3390/genes10110840 (PMC6895877; doi:10.3390/genes10110840)
Supplement: Supplementary file 1 [file genes-10-00840-s001.zip › Table S2.xlsx]

## Sheet: Genetic similarity matrix
	BR_25	BR_53	BR_33	BR_32	BR_11	BR_78	BR_79	BR_80	BR_13	BR_1	BR_51	BR_54	BR_30	BR_66	IT_44	IT_81	IT_43	IT_41	IT_49	HO_86	US_45	US_85
BR_25	1
BR_53	0.779221	1
BR_33	0.954545	0.759494	1
BR_32	0.5	0.586667	0.465116	1
BR_11	0.512821	0.550725	0.525	0.578947	1
BR_78	0.493506	0.588235	0.481013	0.64	0.782609	1
BR_79	0.635294	0.526316	0.689655	0.506024	0.519481	0.421053	1
BR_80	0.629213	0.5	0.681319	0.482759	0.493827	0.4	0.909091	1
BR_13	0.435897	0.434783	0.5	0.432432	0.470588	0.358209	0.552632	0.5	1
BR_1	0.47619	0.506667	0.488372	0.585366	0.657895	0.56	0.650602	0.62069	0.567568	1
BR_51	0.525	0.535211	0.560976	0.461538	0.583333	0.450704	0.481013	0.457831	0.56338	0.589744	1
BR_54	0.469136	0.416667	0.481928	0.455696	0.493151	0.416667	0.5	0.47619	0.56338	0.556962	0.506667	1
BR_30	0.45	0.366197	0.487805	0.358974	0.388889	0.28169	0.607595	0.60241	0.535211	0.512821	0.459459	0.506667	1
BR_66	0.518519	0.555556	0.578313	0.556962	0.630137	0.5	0.675	0.642857	0.657534	0.734177	0.693333	0.578947	0.533333	1
IT_44	0.53012	0.540541	0.588235	0.54321	0.533333	0.432432	0.609756	0.581395	0.594595	0.617284	0.623377	0.487179	0.597403	0.74359	1
IT_81	0.506329	0.457143	0.567901	0.415584	0.478873	0.342857	0.589744	0.585366	0.6	0.597403	0.575342	0.486486	0.547945	0.72973	0.842105	1
IT_43	0.467532	0.5	0.506329	0.373333	0.57971	0.529412	0.526316	0.475	0.608696	0.586667	0.535211	0.5	0.450704	0.666667	0.567568	0.628571	1
IT_41	0.54321	0.555556	0.60241	0.531646	0.547945	0.444444	0.6	0.571429	0.583333	0.607595	0.613333	0.473684	0.586667	0.736842	0.974359	0.837838	0.583333	1
IT_49	0.453333	0.454545	0.493506	0.493151	0.537313	0.484848	0.513514	0.487179	0.553846	0.630137	0.492754	0.514286	0.521739	0.628571	0.638889	0.558824	0.69697	0.628571	1
HO_86	0.531646	0.514286	0.493827	0.571429	0.478873	0.457143	0.487179	0.414634	0.450704	0.493506	0.520548	0.540541	0.438356	0.513514	0.5	0.472222	0.6	0.513514	0.529412	1
US_45	0.475	0.422535	0.463415	0.358974	0.305556	0.309859	0.43038	0.457831	0.388889	0.512821	0.405405	0.48	0.459459	0.4	0.415584	0.383562	0.366197	0.4	0.405797	0.356164	1
US_85	0.475	0.422535	0.487805	0.384615	0.333333	0.309859	0.481013	0.409639	0.56338	0.461538	0.486486	0.56	0.459459	0.533333	0.493506	0.493151	0.591549	0.506667	0.463768	0.630137	0.378378	1
